# Supplementary material for: Crystalline covalent organic polymer as an effective zincophilic protective layer to boost the performance of aqueous zinc-ion batteries
Source: Chem Sci. 2026 Mar 6;17(17):8692–700. doi: 10.1039/d5sc08630b (PMC12974599; doi:10.1039/d5sc08630b)
Supplement: SC-017-D5SC08630B-s001 [file SC-017-D5SC08630B-s001.csv]

time /s	I /uA
1	-6743.52
2	-9242.32
3	-10696.8
4	-11809.7
5	-12768
6	-13648.6
7	-14489
8	-15319.6
9	-16152.3
10	-16975.9
11	-17782.6
12	-18565.7
13	-19326
14	-20050.1
15	-20741
16	-21394.2
17	-22008.6
18	-22584.6
19	-23127.1
20	-23631.9
21	-24110.5
22	-24553
23	-24971.7
24	-25361.1
25	-25771.8
26	-26069.6
27	-26366.9
28	-26653.2
29	-26916.2
30	-27164.4
31	-27396.1
32	-27619.2
33	-27818.1
34	-28011.7
35	-28197.4
36	-28369.7
37	-28536.5
38	-28686.6
39	-28835.5
40	-28982.7
41	-29117.8
42	-29253.7
43	-29379.4
44	-29504.8
45	-29623
46	-29745
47	-29854.6
48	-29966.4
49	-30073.8
50	-30176.8
51	-30278.1
52	-30377.6
53	-30475.7
54	-30573.9
55	-30668.4
56	-30763.9
57	-30853.7
58	-30938.3
59	-31034.1
60	-31118.3
61	-31200.4
62	-31288.9
63	-31370.1
64	-31449.9
65	-31529.5
66	-31612
67	-31688.8
68	-31767.5
69	-31840.2
70	-31918.4
71	-31990.4
72	-32063.9
73	-32132
74	-32203.6
75	-32280.1
76	-32348.8
77	-32422.1
78	-32487.8
79	-32551.1
80	-32623.2
81	-32687.8
82	-32751.5
83	-32816.8
84	-32878.6
85	-32948.1
86	-33009
87	-33069.2
88	-33133.9
89	-33192.2
90	-33256.7
91	-33311.6
92	-33374.3
93	-33428.1
94	-33486.8
95	-33546.7
96	-33600.5
97	-33657.1
98	-33704.9
99	-33767
100	-33821.4
101	-33873.2
102	-33926.3
103	-33978.7
104	-34036.2
105	-34084.3
106	-34136.3
107	-34186.1
108	-34238.9
109	-34286.2
110	-34335
111	-34383.6
112	-34433.4
113	-34482.9
114	-34530
115	-34573.8
116	-34612.2
117	-34661.8
118	-34705.3
119	-34756.3
120	-34803.6
121	-34835.3
122	-34880.4
123	-34922.5
124	-34973.5
125	-35018
126	-35052
127	-35097.9
128	-35141.3
129	-35178.9
130	-35218.8
131	-35260.5
132	-35300
133	-35342.9
134	-35385.3
135	-35425.6
136	-35462.9
137	-35499.6
138	-35538.9
139	-35575.7
140	-35615.4
141	-35644.9
142	-35684.7
143	-35720.9
144	-35750.6
145	-35787.9
146	-35826.6
147	-35857.7
148	-35894.4
149	-35924.4
150	-35968.1
151	-35993.1
152	-36027.8
153	-36058.5
154	-36094.5
155	-36123.1
156	-36155.6
157	-36192.2
158	-36224.7
159	-36251
160	-36283.8
161	-36315.6
162	-36344.2
163	-36371.2
164	-36410.9
165	-36442.8
166	-36465.5
167	-36496.1
168	-36530.7
169	-36557
170	-36597.7
171	-36615.4
172	-36647
173	-36667.5
174	-36703.4
175	-36725.6
176	-36754.9
177	-36778.8
178	-36807.2
179	-36834.5
180	-36862.6
181	-36890.4
182	-36917.1
183	-36943.1
184	-36969.8
185	-36994.4
186	-37018.1
187	-37037.3
188	-37063.6
189	-37088.5
190	-37117.3
191	-37139.8
192	-37161.6
193	-37184.5
194	-37214.4
195	-37234.1
196	-37256
197	-37279.8
198	-37306.1
199	-37325.3
200	-37344.8
201	-37369.5
202	-37385
203	-37404.3
204	-37434
205	-37462.1
206	-37481.2
207	-37505.4
208	-37523.5
209	-37544
210	-37570.6
211	-37589.8
212	-37609
213	-37630
214	-37649.3
215	-37670.5
216	-37688.7
217	-37714.2
218	-37731.4
219	-37747.4
220	-37768.2
221	-37794.2
222	-37813.8
223	-37831.3
224	-37848.5
225	-37866.9
226	-37887.6
227	-37908.7
228	-37921
229	-37942.1
230	-37962.6
231	-37981.8
232	-37994.8
233	-38012
234	-38036.3
235	-38051.5
236	-38067.7
237	-38086.5
238	-38098.8
239	-38114.2
240	-38134.3
241	-38152.5
242	-38166.6
243	-38186
244	-38198.5
245	-38214.2
246	-38233.8
247	-38251.8
248	-38261.5
249	-38280.5
250	-38291.3
251	-38305.9
252	-38327.7
253	-38340.1
254	-38349.1
255	-38367.1
256	-38385.2
257	-38398.3
258	-38418.7
259	-38428.5
260	-38445.8
261	-38461.6
262	-38475.4
263	-38493.4
264	-38500
265	-38516.3
266	-38524.1
267	-38537.9
268	-38548.6
269	-38568.6
270	-38583.1
271	-38593.6
272	-38601.5
273	-38621.1
274	-38622.8
275	-38645.2
276	-38660.6
277	-38665.6
278	-38681.8
279	-38696.3
280	-38710.7
281	-38721.6
282	-38739.8
283	-38744
284	-38760
285	-38767.6
286	-38788.1
287	-38800.9
288	-38809.8
289	-38821.4
290	-38834.3
291	-38835.3
292	-38851.3
293	-38860.1
294	-38874.1
295	-38884.4
296	-38899.2
297	-38911
298	-38920.8
299	-38933.4
300	-38939.2
301	-38959.8
302	-38966.4
303	-38982
304	-38990.2
305	-38996
306	-39010.4
307	-39022.8
308	-39029.2
309	-39035.2
310	-39042.1
311	-39057.8
312	-39066
313	-39073.9
314	-39085.4
315	-39099
316	-39107.1
317	-39113.1
318	-39133
319	-39136.5
320	-39146.7
321	-39153.9
322	-39165.7
323	-39175
324	-39183.5
325	-39188.9
326	-39203.5
327	-39207
328	-39222.5
329	-39228.7
330	-39238.5
331	-39242.5
332	-39246.6
333	-39254.3
334	-39268.6
335	-39270.8
336	-39285
337	-39288.2
338	-39299.5
339	-39310.9
340	-39314.2
341	-39323.2
342	-39334.6
343	-39335.4
344	-39343.4
345	-39356.5
346	-39357.8
347	-39360.9
348	-39374.9
349	-39377.4
350	-39386.6
351	-39394.7
352	-39404.4
353	-39410.2
354	-39417.5
355	-39425.7
356	-39432.6
357	-39440.2
358	-39445.2
359	-39459.1
360	-39456.1
361	-39467.3
362	-39481.3
363	-39484.3
364	-39492.7
365	-39498.7
366	-39500.5
367	-39510.2
368	-39516
369	-39518.3
370	-39520.2
371	-39529.7
372	-39531.8
373	-39532
374	-39542.8
375	-39552.3
376	-39556.4
377	-39567.3
378	-39565.5
379	-39569.6
380	-39575.7
381	-39575.6
382	-39589.4
383	-39592
384	-39600.6
385	-39603.8
386	-39601.8
387	-39615.8
388	-39613.1
389	-39619.1
390	-39618.6
391	-39624.5
392	-39627
393	-39627.7
394	-39641.3
395	-39639.8
396	-39650.5
397	-39652.1
398	-39657.5
399	-39659.5
400	-39661.5
