# Supplementary material for: Crystalline covalent organic polymer as an effective zincophilic protective layer to boost the performance of aqueous zinc-ion batteries
Source: Chem Sci. 2026 Mar 6;17(17):8692–700. doi: 10.1039/d5sc08630b (PMC12974599; doi:10.1039/d5sc08630b)
Supplement: SC-017-D5SC08630B-s003 [file SC-017-D5SC08630B-s003.csv]

time /s	I /uA
1	-455.858
2	-756.973
3	-1024.53
4	-1316.08
5	-1610.37
6	-1888.98
7	-2137.17
8	-2355.14
9	-2557.77
10	-2765.82
11	-2983.57
12	-3223.02
13	-3481.76
14	-3757.92
15	-4042.88
16	-4328.55
17	-4611.12
18	-4889.21
19	-5161.76
20	-5427.82
21	-5685.15
22	-5936.26
23	-6179.37
24	-6412.92
25	-6639.89
26	-6859.31
27	-7071.53
28	-7277.09
29	-7474.69
30	-7668.93
31	-7857.62
32	-8038.35
33	-8215.71
34	-8386.18
35	-8553.07
36	-8715.55
37	-8872.55
38	-9024.73
39	-9174.22
40	-9319.25
41	-9460.48
42	-9599.7
43	-9733.16
44	-9862.74
45	-9990.06
46	-10114.6
47	-10237.2
48	-10355.5
49	-10471
50	-10583.8
51	-10695.9
52	-10803.3
53	-10909.6
54	-11009.6
55	-11109.4
56	-11207.2
57	-11305.4
58	-11401.6
59	-11495.6
60	-11587.5
61	-11677.6
62	-11769.9
63	-11856.3
64	-11944.2
65	-12028.1
66	-12111.5
67	-12193.5
68	-12274.9
69	-12355.2
70	-12432.5
71	-12510.7
72	-12587.4
73	-12661.8
74	-12736
75	-12807.2
76	-12879.8
77	-12949.8
78	-13020.5
79	-13089.4
80	-13156.3
81	-13223.5
82	-13291.5
83	-13355.1
84	-13420.4
85	-13483
86	-13545.7
87	-13605.5
88	-13665.9
89	-13725.5
90	-13786.2
91	-13843.4
92	-13900.1
93	-13957
94	-14017.2
95	-14072.6
96	-14127
97	-14182.8
98	-14236.6
99	-14290.4
100	-14342.8
101	-14392.9
102	-14444.7
103	-14495.6
104	-14544.2
105	-14595.8
106	-14644.5
107	-14692
108	-14740.5
109	-14788.3
110	-14835.1
111	-14882.8
112	-14929.1
113	-14974
114	-15016.4
115	-15062.4
116	-15105.5
117	-15148.5
118	-15194.4
119	-15234.6
120	-15275.6
121	-15318.2
122	-15360.6
123	-15398.5
124	-15439.6
125	-15480.3
126	-15519.2
127	-15557.3
128	-15600.2
129	-15635.9
130	-15676.9
131	-15715.1
132	-15750
133	-15789.3
134	-15823.5
135	-15861
136	-15897.6
137	-15933.9
138	-15967.6
139	-16004.3
140	-16040.8
141	-16071.4
142	-16106.6
143	-16139.6
144	-16173.6
145	-16207.7
146	-16243.1
147	-16274.7
148	-16306.4
149	-16338
150	-16372.1
151	-16402.5
152	-16435.6
153	-16466.9
154	-16497.7
155	-16528.5
156	-16559.8
157	-16589
158	-16620.5
159	-16647.6
160	-16678.4
161	-16710.1
162	-16737.7
163	-16765.7
164	-16794.1
165	-16821.4
166	-16849.2
167	-16877.4
168	-16904.1
169	-16932.3
170	-16961.4
171	-16986.4
172	-17011.7
173	-17038.6
174	-17064.6
175	-17091.2
176	-17116.7
177	-17142.2
178	-17165.7
179	-17193.3
180	-17221
181	-17245.9
182	-17271.8
183	-17293.4
184	-17320.3
185	-17344.2
186	-17369.9
187	-17395.7
188	-17420.6
189	-17445.1
190	-17469
191	-17491.7
192	-17515
193	-17538.5
194	-17563.8
195	-17587.5
196	-17609.2
197	-17633.1
198	-17654.5
199	-17679.4
200	-17700.5
201	-17724.7
202	-17746.4
203	-17769.3
204	-17794.6
205	-17815
206	-17836.6
207	-17856.5
208	-17879.2
209	-17899.6
210	-17920.7
211	-17941.8
212	-17963.2
213	-17983.9
214	-18005.2
215	-18026.2
216	-18048.8
217	-18066
218	-18086.8
219	-18107.3
220	-18129.7
221	-18150.6
222	-18168.7
223	-18187.5
224	-18208
225	-18226.6
226	-18246.4
227	-18264.7
228	-18284.9
229	-18303.7
230	-18322.4
231	-18340.4
232	-18359.1
233	-18377.9
234	-18397
235	-18413.1
236	-18432.5
237	-18453.8
238	-18471.4
239	-18489.5
240	-18508
241	-18527.3
242	-18541.7
243	-18562.3
244	-18578.6
245	-18595.8
246	-18615.7
247	-18633.8
248	-18650.6
249	-18669.7
250	-18687
251	-18704.6
252	-18722.1
253	-18739.3
254	-18755.2
255	-18774.7
256	-18789.9
257	-18806.6
258	-18822.4
259	-18838
260	-18855.3
261	-18872.6
262	-18890.2
263	-18904.9
264	-18923.5
265	-18938.6
266	-18952.8
267	-18968.1
268	-18985.7
269	-19003.1
270	-19017.5
271	-19034.4
272	-19048.8
273	-19063.5
274	-19080.8
275	-19097.2
276	-19109.5
277	-19127.1
278	-19143
279	-19158.6
280	-19172.3
281	-19189.1
282	-19205.3
283	-19219.2
284	-19235
285	-19250.5
286	-19267.3
287	-19281.4
288	-19297.6
289	-19311.3
290	-19325.3
291	-19339.7
292	-19355.4
293	-19370
294	-19386.5
295	-19398.9
296	-19414.4
297	-19426.3
298	-19438.9
299	-19453.8
300	-19465.7
301	-19481.1
302	-19494.5
303	-19508.6
304	-19522.6
305	-19538.8
306	-19548.9
307	-19564.1
308	-19577.2
309	-19590.8
310	-19607.2
311	-19618.1
312	-19631.3
313	-19645.9
314	-19657.9
315	-19669.3
316	-19683.9
317	-19695.2
318	-19707.9
319	-19722.4
320	-19735.2
321	-19749.4
322	-19761.6
323	-19773.7
324	-19784.9
325	-19798.5
326	-19809.3
327	-19822.5
328	-19835
329	-19848
330	-19859.1
331	-19871.5
332	-19885.4
333	-19895.8
334	-19907.8
335	-19923.7
336	-19937.1
337	-19949.1
338	-19960.6
339	-19972.8
340	-19979.2
341	-19995.3
342	-20007.8
343	-20020
344	-20028.4
345	-20043.1
346	-20056.5
347	-20067.9
348	-20077.6
349	-20089
350	-20102.6
351	-20113.8
352	-20122.1
353	-20136.3
354	-20144.7
355	-20158.3
356	-20170.8
357	-20182.1
358	-20190.2
359	-20203.3
360	-20214.4
361	-20222.8
362	-20237.3
363	-20246.8
364	-20256.3
365	-20267.1
366	-20280
367	-20290.9
368	-20300.8
369	-20311.7
370	-20323.8
371	-20336.2
372	-20344.1
373	-20353.8
374	-20365.9
375	-20375.1
376	-20388
377	-20396
378	-20406.2
379	-20416.6
380	-20429.3
381	-20442.6
382	-20450.3
383	-20461
384	-20473.8
385	-20483.9
386	-20490.6
387	-20503.4
388	-20511
389	-20520.1
390	-20531.5
391	-20543.9
392	-20554.1
393	-20563.7
394	-20575
395	-20583.5
396	-20595
397	-20606
398	-20616.6
399	-20623.8
400	-20635
401	-20644.9
402	-20650.3
403	-20662.1
404	-20670.9
405	-20681.3
406	-20692.6
407	-20705.9
408	-20711.7
409	-20719.5
410	-20729.2
411	-20735.9
412	-20748.3
413	-20759.4
414	-20768.1
415	-20779.7
416	-20785.2
417	-20796
418	-20806.2
419	-20815.4
420	-20824.2
421	-20833.7
422	-20841.3
423	-20850.8
424	-20859.5
425	-20869.1
426	-20878.2
427	-20887.2
428	-20898.7
429	-20909.1
430	-20915.1
431	-20926.3
432	-20932.7
433	-20942.8
434	-20951.1
435	-20959.5
436	-20970.8
437	-20981.3
438	-20990.8
439	-20996.2
440	-21005.2
441	-21012.7
442	-21019
443	-21028.3
444	-21034.2
445	-21043.8
446	-21053.5
447	-21060.6
448	-21069.5
449	-21078.5
450	-21088.1
451	-21097.1
452	-21103.8
453	-21112.1
454	-21121.4
455	-21131.6
456	-21139.2
457	-21147.2
458	-21152.3
459	-21161.8
460	-21171.7
461	-21183.1
462	-21190.9
463	-21198.7
464	-21207.3
465	-21212.5
466	-21221.9
467	-21230.9
468	-21237.6
469	-21249.4
470	-21255.7
471	-21259.6
472	-21268.1
473	-21276.7
474	-21284.2
475	-21291.1
476	-21301.1
477	-21310.1
478	-21314.9
479	-21325.6
480	-21331.2
481	-21340.7
482	-21345.8
483	-21353.3
484	-21357.8
485	-21367.4
486	-21375
487	-21380.2
488	-21388.4
489	-21397.4
490	-21403.5
491	-21409.2
492	-21418.8
493	-21428.4
494	-21432.9
495	-21442.4
496	-21447.4
497	-21457.7
498	-21461.2
499	-21472
500	-21479.5
501	-21488.4
502	-21496.5
503	-21501.7
504	-21511.3
505	-21519.5
506	-21523.4
507	-21533.2
508	-21537.8
509	-21546
510	-21554.2
511	-21560.8
512	-21568.5
513	-21575.9
514	-21583.4
515	-21591.2
516	-21597.6
517	-21604.4
518	-21612.4
519	-21618.4
520	-21624
521	-21635.6
522	-21639.8
523	-21646.9
524	-21653.3
525	-21663.3
526	-21668
527	-21678.3
528	-21685.2
529	-21687
530	-21693
531	-21700.7
532	-21707.1
533	-21712.6
534	-21720.8
535	-21726
536	-21733.3
537	-21741.2
538	-21745.3
539	-21752.5
540	-21757.8
541	-21765.9
542	-21773.3
543	-21779
544	-21783.9
545	-21790.3
546	-21797.1
547	-21805.9
548	-21813
549	-21817
550	-21824.4
551	-21828.4
552	-21839
553	-21846
554	-21850.4
555	-21855.9
556	-21862.1
557	-21870.7
558	-21875.2
559	-21881.3
560	-21886.7
561	-21897.6
562	-21898
563	-21906.5
564	-21910
565	-21921.1
566	-21925.5
567	-21931.2
568	-21938.2
569	-21940.6
570	-21947.7
571	-21954.2
572	-21959.7
573	-21963.5
574	-21977.9
575	-21983.8
576	-21989
577	-21995.7
578	-21998.7
579	-22007.3
580	-22011.4
581	-22018
582	-22023.8
583	-22027.9
584	-22034.4
585	-22040
586	-22045.5
587	-22050.3
588	-22056.5
589	-22063.8
590	-22069.2
591	-22074
592	-22078.4
593	-22083.7
594	-22087.4
595	-22096.1
596	-22101.2
597	-22104.8
598	-22111.2
599	-22116.1
600	-22122.2
601	-22128.1
602	-22134.5
603	-22138.2
604	-22144.2
605	-22149.2
606	-22153.6
607	-22161
608	-22165.5
609	-22172.5
610	-22180.1
611	-22183.1
612	-22192.4
613	-22198.7
614	-22202
615	-22207.9
616	-22213.9
617	-22219.2
618	-22223.8
619	-22228.8
620	-22234.6
621	-22241.2
622	-22245.8
623	-22253
624	-22255.7
625	-22260.3
626	-22265.8
627	-22270.2
628	-22277.4
629	-22283.7
630	-22286.6
631	-22292.1
632	-22293
633	-22298.8
634	-22304.6
635	-22309.1
636	-22311.9
637	-22316.7
638	-22323.4
639	-22326.2
640	-22330.4
641	-22334.6
642	-22338.1
643	-22345.5
644	-22352.3
645	-22354
646	-22356.9
647	-22361.2
648	-22365.8
649	-22371
650	-22374.1
651	-22377.7
652	-22379.3
653	-22382.2
654	-22387.6
655	-22388.4
656	-22392.3
657	-22395.6
658	-22401.3
659	-22405.4
660	-22409.6
661	-22411.6
662	-22415.9
663	-22417.1
664	-22422.7
665	-22422.4
666	-22426
667	-22430.4
668	-22432.1
669	-22435.4
670	-22440.3
671	-22442.6
672	-22442.3
673	-22448.7
674	-22450.5
675	-22455.8
676	-22454.5
677	-22459.1
678	-22463.7
679	-22466.9
680	-22468.9
681	-22473.3
682	-22474.2
683	-22478.7
684	-22481.5
685	-22485.8
686	-22487.7
687	-22491.8
688	-22490.7
689	-22495.9
690	-22499.9
691	-22502.5
692	-22506.2
693	-22507.9
694	-22515.3
695	-22514.7
696	-22517.2
697	-22521.9
698	-22526.9
699	-22528.7
700	-22530.6
701	-22534.5
702	-22538.3
703	-22542
704	-22542.2
705	-22545.2
706	-22548.1
707	-22553.2
708	-22553.5
709	-22555.8
710	-22557.1
711	-22559
712	-22562.3
713	-22563.5
714	-22566.8
715	-22571.5
716	-22575.6
717	-22577.8
718	-22580.3
719	-22580.8
720	-22583
721	-22584.5
722	-22586.3
723	-22589.3
724	-22589.3
725	-22594
726	-22593.3
727	-22596.5
728	-22598.1
729	-22603.6
730	-22603.1
731	-22605.2
732	-22607.1
733	-22610
734	-22614.8
735	-22616
736	-22616.7
737	-22618.5
738	-22622
739	-22624.4
740	-22623.5
741	-22627.1
742	-22631.4
743	-22629.2
744	-22632.8
745	-22637.6
746	-22640.1
747	-22639.5
748	-22640.8
749	-22644.4
750	-22644.7
751	-22654.1
752	-22657.3
753	-22656
754	-22657.7
755	-22658.7
756	-22657.4
757	-22660
758	-22664
759	-22668.1
760	-22668.2
761	-22670.9
762	-22669.2
763	-22675.4
764	-22675.1
765	-22677.6
766	-22677
767	-22675.4
768	-22681
769	-22684.1
770	-22684
771	-22686.3
772	-22685.8
773	-22688
774	-22687.8
775	-22694.5
776	-22695
777	-22696
778	-22696.5
779	-22698.9
780	-22702.4
781	-22701.5
782	-22704.5
783	-22702.4
784	-22706.3
785	-22711.6
786	-22710
787	-22710.5
788	-22715.1
789	-22713.3
790	-22714.3
791	-22716.9
792	-22718.5
793	-22720.5
794	-22720.2
795	-22722.5
796	-22727.1
797	-22727.6
798	-22729.3
799	-22733.3
800	-22731.4
801	-22734.1
802	-22734.9
803	-22736.3
804	-22736.9
805	-22737.9
806	-22739.3
807	-22742.4
808	-22742.9
809	-22746.4
810	-22746.5
811	-22748.6
812	-22747.3
813	-22747.5
814	-22745.1
815	-22749.9
816	-22751.2
817	-22753.2
818	-22755
819	-22756.3
820	-22757.8
821	-22758.4
822	-22760.4
823	-22764.2
824	-22761.3
825	-22766.4
826	-22765.1
827	-22768
828	-22772.3
829	-22771.6
830	-22775.1
831	-22776.5
832	-22775.3
833	-22776.2
834	-22776.5
835	-22779.1
836	-22777.8
837	-22777.7
838	-22780.3
839	-22781.5
840	-22782.9
841	-22784.9
842	-22785.4
843	-22786.5
844	-22787.7
845	-22789
846	-22791.3
847	-22791.3
848	-22791.1
849	-22791.4
850	-22793.1
851	-22794.3
852	-22797.9
853	-22796.9
854	-22797
855	-22800.2
856	-22799.6
857	-22799.4
858	-22800.3
859	-22802.2
860	-22805
861	-22808.7
862	-22810.5
863	-22811.1
864	-22810.7
865	-22810.8
866	-22814
867	-22814.5
868	-22815.9
869	-22817.1
870	-22817.8
871	-22820.2
872	-22818.5
873	-22817.9
874	-22819.7
875	-22821.2
876	-22824.5
877	-22822.7
878	-22823.2
879	-22826.1
880	-22825.3
881	-22825
882	-22829.3
883	-22827.2
884	-22828.2
885	-22831.1
886	-22835.2
887	-22835.6
888	-22836.4
889	-22840.2
890	-22838.8
891	-22838.5
892	-22842.4
893	-22840.9
894	-22841.1
895	-22841.7
896	-22843.9
897	-22847
898	-22846.6
899	-22849.6
900	-22850.6
901	-22851.5
902	-22854
903	-22852.5
904	-22851.1
905	-22852.5
906	-22855.8
907	-22856.7
908	-22855.3
909	-22859.2
910	-22864
911	-22862.1
912	-22860
913	-22861.6
914	-22864.6
915	-22866.6
916	-22864.9
917	-22865.9
918	-22867.2
919	-22868.7
920	-22871.5
921	-22874.2
922	-22875.1
923	-22878.5
924	-22878.8
925	-22881.9
926	-22880.8
927	-22882.9
928	-22883.6
929	-22884.7
930	-22886.4
931	-22885.8
932	-22886.5
933	-22890.6
934	-22890.8
935	-22892.6
936	-22894.8
937	-22896
938	-22896.9
939	-22897.9
940	-22895.8
941	-22895.1
942	-22896.9
943	-22898.6
944	-22900.1
945	-22900
946	-22901.4
947	-22903.6
948	-22902.5
949	-22900.7
950	-22900.6
951	-22901
952	-22901.7
953	-22900.2
954	-22897.6
955	-22901.1
956	-22902.4
957	-22903.1
958	-22901.6
959	-22901.4
960	-22904.4
961	-22907.8
962	-22905.5
963	-22906.2
964	-22909.2
965	-22907.9
966	-22908
967	-22909.2
968	-22908.6
969	-22909.8
970	-22908.5
971	-22912.5
972	-22912.3
973	-22913
974	-22911
975	-22913.5
976	-22912
977	-22914.2
978	-22914.2
979	-22914.8
980	-22917.5
981	-22918.8
982	-22920.4
983	-22920.1
984	-22920.1
985	-22922
986	-22921.5
987	-22921
988	-22921.6
989	-22921.2
990	-22922.6
991	-22921
992	-22921.3
993	-22924.6
994	-22925.5
995	-22924.2
996	-22925.5
997	-22927.4
998	-22931.9
999	-22932.5
1000	-22934.4
1001	-22930.8
1002	-22933.8
1003	-22934.3
1004	-22935.5
1005	-22935
1006	-22938.2
1007	-22936.8
1008	-22940
1009	-22936.3
1010	-22939.1
1011	-22939.2
1012	-22938.8
1013	-22940.8
1014	-22939.2
1015	-22944.6
1016	-22936.8
1017	-22950.6
1018	-22951.4
1019	-22954
1020	-22957.7
1021	-22957.4
1022	-22958
1023	-22960
1024	-22954.3
1025	-22958.1
1026	-22957.5
1027	-22957.3
1028	-22959.7
1029	-22959.2
1030	-22958.3
1031	-22961.1
1032	-22964
1033	-22963.2
1034	-22962.2
1035	-22964.6
1036	-22964.1
1037	-22963.4
1038	-22961.8
1039	-22963.8
1040	-22965.9
1041	-22966.3
1042	-22967.4
1043	-22968.5
1044	-22967.2
1045	-22964.4
1046	-22968.9
1047	-22968.1
1048	-22968.8
1049	-22971.2
1050	-22973.8
1051	-22974.9
1052	-22976.2
1053	-22978.4
1054	-22977
1055	-22976.4
1056	-22982.4
1057	-22982.1
1058	-22980.3
1059	-22981.9
1060	-22982.7
1061	-22981
1062	-22982.6
1063	-22984
1064	-22980.9
1065	-22983
1066	-22983.5
1067	-22986.4
1068	-22985.5
1069	-22983.3
1070	-22985.1
1071	-22986
1072	-22984.8
1073	-22984.3
1074	-22988.7
1075	-22986.5
1076	-22987.9
1077	-22988.3
1078	-22992.4
1079	-22989.6
1080	-22991.5
1081	-22993.3
1082	-22993.1
1083	-22992.5
1084	-22995.9
1085	-22993.4
1086	-22993.1
1087	-22992.6
1088	-22996.3
1089	-22993
1090	-22995.5
1091	-22994.2
1092	-22996.2
1093	-22998.7
1094	-22998.7
1095	-22999.1
1096	-23001.4
1097	-23001.8
1098	-23003.7
1099	-23004.3
1100	-23004.9
1101	-23005.2
1102	-23009.3
1103	-23009.1
1104	-23006.1
1105	-23008.4
1106	-23005.8
1107	-23006.1
1108	-23008.1
1109	-23009
1110	-23007.8
1111	-23009.4
1112	-23008.4
1113	-23008
1114	-23011
1115	-23012.1
1116	-23013.9
1117	-23010.9
1118	-23012.4
1119	-23010.8
1120	-23010.9
1121	-23009.4
1122	-23011.8
1123	-23014.9
1124	-23014
1125	-23015
1126	-23011.1
1127	-23017.6
1128	-23013.6
1129	-23012.7
1130	-23013.3
1131	-23014.9
1132	-23014.2
1133	-23012.2
1134	-23014.2
1135	-23013
1136	-23017.4
1137	-23015.8
1138	-23014.7
1139	-23016.5
1140	-23013.7
1141	-23017.3
1142	-23018.9
1143	-23016.7
1144	-23020.4
1145	-23021.5
1146	-23020.7
1147	-23020.9
1148	-23021.2
1149	-23022.5
1150	-23022
1151	-23025.1
1152	-23023.1
1153	-23028.5
1154	-23028.1
1155	-23028.7
1156	-23030.3
1157	-23031.4
1158	-23033.6
1159	-23034.6
1160	-23034.6
1161	-23040
1162	-23040.5
1163	-23044.1
1164	-23045.3
1165	-23040.9
1166	-23038.9
1167	-23041.9
1168	-23046.1
1169	-23041.1
1170	-23042.9
1171	-23041.7
1172	-23042.5
1173	-23043.8
1174	-23044.4
1175	-23046.3
1176	-23046
1177	-23046.5
1178	-23045.4
1179	-23047.1
1180	-23048.2
1181	-23046.2
1182	-23046.8
1183	-23047.3
1184	-23045.4
1185	-23047.8
1186	-23049.7
1187	-23049.7
1188	-23050.8
1189	-23052.8
1190	-23050.9
1191	-23047.1
1192	-23050.9
1193	-23051.7
1194	-23052.4
1195	-23055.5
1196	-23055
1197	-23050.3
1198	-23055.2
1199	-23057.9
1200	-23056.5
1201	-23055.4
1202	-23056.2
1203	-23056.2
1204	-23058.7
1205	-23060
1206	-23060.6
1207	-23062
1208	-23060.9
1209	-23060.9
1210	-23062.2
1211	-23063.2
1212	-23061.2
1213	-23063.2
1214	-23062.8
1215	-23060.1
1216	-23063.4
1217	-23062.7
1218	-23063.4
1219	-23061
1220	-23062.7
1221	-23067.7
1222	-23066.2
1223	-23069.2
1224	-23065
1225	-23066
1226	-23066.7
1227	-23068.5
1228	-23071.3
1229	-23070
1230	-23072.6
1231	-23070
1232	-23071.5
1233	-23069.1
1234	-23070.4
1235	-23068
1236	-23073.2
1237	-23071.1
1238	-23070.2
1239	-23069.8
1240	-23072.2
1241	-23075
1242	-23073.9
1243	-23074.1
1244	-23078
1245	-23075.4
1246	-23075.6
1247	-23076.2
1248	-23075.9
1249	-23076.6
1250	-23078.4
1251	-23080.8
1252	-23081.9
1253	-23083.3
1254	-23081.3
1255	-23079.2
1256	-23082.2
1257	-23081.6
1258	-23080.6
1259	-23079.4
1260	-23081.2
1261	-23080.5
1262	-23080.7
1263	-23081.3
1264	-23080.5
1265	-23083.2
1266	-23085.4
1267	-23081.6
1268	-23085.5
1269	-23089
1270	-23087.8
1271	-23090
1272	-23089
1273	-23086.4
1274	-23089.4
1275	-23089.4
1276	-23085.8
1277	-23088.7
1278	-23087.7
1279	-23086.1
1280	-23084.9
1281	-23085.1
1282	-23086.3
1283	-23089.9
1284	-23086.4
1285	-23084.6
1286	-23087.8
1287	-23088.9
1288	-23089.7
1289	-23090.5
1290	-23088.2
1291	-23091
1292	-23091.3
1293	-23091.1
1294	-23090.9
1295	-23093.3
1296	-23091.3
1297	-23096.1
1298	-23093.9
1299	-23096.4
1300	-23096.4
1301	-23097
1302	-23097.9
1303	-23100.6
1304	-23097.9
1305	-23094.9
1306	-23096.3
1307	-23100.4
1308	-23098.7
1309	-23099
1310	-23099.1
1311	-23098.1
1312	-23098.2
1313	-23097.7
1314	-23100.2
1315	-23099.9
1316	-23100.8
1317	-23103.3
1318	-23102.6
1319	-23106.2
1320	-23103.4
1321	-23102.4
1322	-23105.3
1323	-23103.5
1324	-23109
1325	-23108.8
1326	-23111.3
1327	-23108
1328	-23110.8
1329	-23112.6
1330	-23109.6
1331	-23111.5
1332	-23110
1333	-23115.3
1334	-23115.1
1335	-23115.2
1336	-23116.9
1337	-23114.3
1338	-23118.3
1339	-23116.9
1340	-23115.7
1341	-23113.1
1342	-23114.6
1343	-23114.2
1344	-23111.2
1345	-23112.7
1346	-23116
1347	-23112.8
1348	-23115.3
1349	-23113.3
1350	-23114.6
1351	-23114.8
1352	-23114.5
1353	-23113.9
1354	-23117.1
1355	-23115.2
1356	-23117.2
1357	-23119.2
1358	-23122.4
1359	-23120.9
1360	-23120.6
1361	-23117.4
1362	-23116.8
1363	-23117.7
1364	-23116.4
1365	-23117.9
1366	-23118.1
1367	-23119.3
1368	-23118.2
1369	-23120
1370	-23119.3
1371	-23118.4
1372	-23119.6
1373	-23119.2
1374	-23120.8
1375	-23121
1376	-23123.1
1377	-23124.1
1378	-23123.7
1379	-23124.8
1380	-23127.3
1381	-23122.9
1382	-23124.4
1383	-23123.7
1384	-23126.1
1385	-23123.5
1386	-23123.8
1387	-23126.3
1388	-23124.1
1389	-23125.3
1390	-23124.6
1391	-23127.2
1392	-23126.9
1393	-23127.2
1394	-23128.9
1395	-23126.3
1396	-23126.1
1397	-23125.9
1398	-23124.5
1399	-23128.4
1400	-23124.8
1401	-23126.7
1402	-23126
1403	-23124.8
1404	-23125.1
1405	-23126.1
1406	-23127.9
1407	-23127.1
1408	-23129.7
1409	-23126.8
1410	-23129.2
1411	-23131
1412	-23131.3
1413	-23131.4
1414	-23134.3
1415	-23132.7
1416	-23133.6
1417	-23134
1418	-23133.4
1419	-23133.2
1420	-23132.3
1421	-23131.6
1422	-23130.7
1423	-23130.1
1424	-23132
1425	-23132.5
1426	-23131.7
1427	-23132.7
1428	-23132.3
1429	-23134.4
1430	-23136.3
1431	-23136.1
1432	-23136.5
1433	-23139.4
1434	-23137.5
1435	-23136.9
1436	-23139.2
1437	-23139.4
1438	-23141.2
1439	-23144.2
1440	-23140
1441	-23143.4
1442	-23145
1443	-23143.5
1444	-23143.9
1445	-23144
1446	-23141.9
1447	-23140.5
1448	-23140.9
1449	-23143.9
1450	-23143.3
1451	-23141.8
1452	-23144.6
1453	-23144.3
1454	-23144.9
1455	-23141.8
1456	-23146.6
1457	-23144.8
1458	-23144.5
1459	-23147.4
1460	-23146.3
1461	-23148.5
1462	-23149.4
1463	-23151.1
1464	-23147.9
1465	-23147.3
1466	-23152.7
1467	-23152.8
1468	-23151.3
1469	-23149.9
1470	-23150.3
1471	-23150.5
1472	-23150.4
1473	-23152
1474	-23154.2
1475	-23152.4
1476	-23151.4
1477	-23155
1478	-23154.1
1479	-23159.2
1480	-23155.5
1481	-23155.1
1482	-23157
1483	-23157.6
1484	-23155.4
1485	-23159.4
1486	-23159.3
1487	-23162.3
1488	-23165
1489	-23166.6
1490	-23166.3
1491	-23166.8
1492	-23170.1
1493	-23172.1
1494	-23176.6
1495	-23173.8
1496	-23178.7
1497	-23185.8
1498	-23184.5
1499	-23188.6
1500	-23188.2
1501	-23186.4
1502	-23190.3
1503	-23188.8
1504	-23188.7
1505	-23188.9
1506	-23191
1507	-23192.3
1508	-23191.9
1509	-23191.4
1510	-23193.9
1511	-23198.8
1512	-23195.8
1513	-23198.2
1514	-23200.1
1515	-23199.1
1516	-23197.9
1517	-23200.8
1518	-23202.2
1519	-23200.9
1520	-23202.7
1521	-23200.9
1522	-23203.5
1523	-23207.3
1524	-23206.1
1525	-23208.5
1526	-23206.7
1527	-23208
1528	-23207.3
1529	-23205.9
1530	-23207.7
1531	-23210.9
1532	-23209.2
1533	-23207.6
1534	-23211.6
1535	-23211.8
1536	-23209.9
1537	-23210.4
1538	-23210.6
1539	-23208.3
1540	-23211.5
1541	-23210.4
1542	-23211.5
1543	-23210.4
1544	-23214.7
1545	-23215.9
1546	-23217.2
1547	-23216.9
1548	-23214.1
1549	-23217.1
1550	-23217.7
1551	-23217.5
1552	-23215
1553	-23220
1554	-23218.2
1555	-23215.8
1556	-23218.1
1557	-23218.6
1558	-23219.8
1559	-23218.7
1560	-23223.6
1561	-23221.6
1562	-23224.5
1563	-23222.1
1564	-23222.1
1565	-23226.3
1566	-23224.7
1567	-23226.9
1568	-23227.8
1569	-23225.7
1570	-23226.2
1571	-23227.3
1572	-23228.9
1573	-23224.1
1574	-23227.7
1575	-23229.3
1576	-23228.3
1577	-23226.3
1578	-23227.9
1579	-23227
1580	-23228.9
1581	-23226.3
1582	-23226.6
1583	-23227.8
1584	-23230.8
1585	-23230.6
1586	-23229.5
1587	-23229
1588	-23229.9
1589	-23230.4
1590	-23229.4
1591	-23229.6
1592	-23231.8
1593	-23235.4
1594	-23236.3
1595	-23234.9
1596	-23237.7
1597	-23236.8
1598	-23236.2
1599	-23239.8
1600	-23240.9
1601	-23239.3
1602	-23240.4
1603	-23241.3
1604	-23241.2
1605	-23245.4
1606	-23244.1
1607	-23243.8
1608	-23246
1609	-23244
1610	-23243.1
1611	-23241.6
1612	-23246.6
1613	-23249.6
1614	-23247.7
1615	-23248.5
1616	-23246.2
1617	-23246.9
1618	-23248.2
1619	-23250.6
1620	-23250.8
1621	-23250.1
1622	-23250.3
1623	-23250.5
1624	-23251.7
1625	-23250.1
1626	-23252.3
1627	-23252
1628	-23250
1629	-23253.1
1630	-23251.8
1631	-23251.2
1632	-23250.4
1633	-23251.5
1634	-23251
1635	-23253.9
1636	-23255.6
1637	-23255.4
1638	-23255.1
1639	-23255.5
1640	-23258.2
1641	-23257.9
1642	-23260.3
1643	-23258.9
1644	-23259.1
1645	-23259.3
1646	-23263
1647	-23262
1648	-23262.3
1649	-23262.8
1650	-23261.4
1651	-23263.3
1652	-23278.1
1653	-23280.7
1654	-23282.1
1655	-23282
1656	-23283
1657	-23285.8
1658	-23288.7
1659	-23287.8
1660	-23288.5
1661	-23286.4
1662	-23287.4
1663	-23287.2
1664	-23285.8
1665	-23287.8
1666	-23291.9
1667	-23290.8
1668	-23289.4
1669	-23293.2
1670	-23293.9
1671	-23291.3
1672	-23291.1
1673	-23293.8
1674	-23290
1675	-23291.6
1676	-23293.7
1677	-23293
1678	-23292.5
1679	-23292.1
1680	-23294.3
1681	-23296.4
1682	-23295.4
1683	-23296.6
1684	-23294.8
1685	-23298.1
1686	-23297.9
1687	-23299.6
1688	-23300.6
1689	-23300.2
1690	-23299.8
1691	-23302.4
1692	-23305.4
1693	-23303.4
1694	-23304.3
1695	-23305.1
1696	-23306.4
1697	-23304
1698	-23304.2
1699	-23305.7
1700	-23308.2
1701	-23307.3
1702	-23310.8
1703	-23309.8
1704	-23308.6
1705	-23308.9
1706	-23309
1707	-23309.4
1708	-23311.7
1709	-23309.4
1710	-23313.2
1711	-23312.2
1712	-23310.2
1713	-23310.6
1714	-23316.2
1715	-23315.1
1716	-23314
1717	-23314.4
1718	-23314.1
1719	-23313.8
1720	-23316.4
1721	-23315.2
1722	-23316.7
1723	-23317.3
1724	-23318.9
1725	-23317
1726	-23319
1727	-23317.6
1728	-23318.1
1729	-23316.5
1730	-23320.6
1731	-23317.6
1732	-23317.2
1733	-23318.9
1734	-23319.9
1735	-23320.6
1736	-23318.1
1737	-23318.3
1738	-23322
1739	-23317.5
1740	-23318.1
1741	-23319.6
1742	-23317.8
1743	-23317.9
1744	-23319.3
1745	-23319.6
1746	-23322.1
1747	-23322.1
1748	-23322.7
1749	-23320.3
1750	-23326.1
1751	-23325
1752	-23324.9
1753	-23327.4
1754	-23324.6
1755	-23326.4
1756	-23327.6
1757	-23326.8
1758	-23327.7
1759	-23329.1
1760	-23328.4
1761	-23330
1762	-23326.1
1763	-23343.9
1764	-23342
1765	-23345.4
1766	-23343.7
1767	-23346
1768	-23345.2
1769	-23346.1
1770	-23344.9
1771	-23344.4
1772	-23346.5
1773	-23347
1774	-23343.9
1775	-23344.9
1776	-23347.4
1777	-23346
1778	-23344.5
1779	-23349.1
1780	-23349
1781	-23344.2
1782	-23349.1
1783	-23348.9
1784	-23349.4
1785	-23349.6
1786	-23351.6
1787	-23354.4
1788	-23352.3
1789	-23353.6
1790	-23358.2
1791	-23354.7
1792	-23353.2
1793	-23356.7
1794	-23358.4
1795	-23357.6
1796	-23356.4
1797	-23362.4
1798	-23359.2
1799	-23357.5
1800	-23361.3
1801	-23358.5
1802	-23356.4
1803	-23356.4
1804	-23355.8
1805	-23358.4
1806	-23357.3
1807	-23354.2
1808	-23356.8
1809	-23359.7
1810	-23361.4
1811	-23357.9
1812	-23360.5
1813	-23362.3
1814	-23361.1
1815	-23362.1
1816	-23360.9
1817	-23358.6
1818	-23360.8
1819	-23362.4
1820	-23360.2
1821	-23360.7
1822	-23360
1823	-23360.2
1824	-23363.3
1825	-23365.6
1826	-23365.4
1827	-23366.4
1828	-23366.3
1829	-23366.3
1830	-23366.5
1831	-23364.7
1832	-23366.6
1833	-23368.2
1834	-23368.7
1835	-23369.8
1836	-23370.9
1837	-23371.4
1838	-23371.4
1839	-23373.4
1840	-23372.4
1841	-23374.7
1842	-23372.1
1843	-23377.3
1844	-23375
1845	-23375.4
1846	-23374
1847	-23375.2
1848	-23373.3
1849	-23377.3
1850	-23378.8
1851	-23374.8
1852	-23374.8
1853	-23376.9
1854	-21771.6
1855	-21787.3
1856	-21802.1
1857	-21814.6
1858	-21823.6
1859	-21837.6
1860	-21845.3
1861	-21856.7
1862	-21862.3
1863	-21873.6
1864	-21880
1865	-21885.2
1866	-21892.3
1867	-21900.4
1868	-21903.3
1869	-21911.1
1870	-21919
1871	-21921.6
1872	-21926.7
1873	-21933.1
1874	-21934
1875	-21938.9
1876	-21944.3
1877	-21947.6
1878	-21954.1
1879	-21964
1880	-21966.6
1881	-21971.6
1882	-21969.7
1883	-21973.2
1884	-21976.3
1885	-21979.2
1886	-21981.9
1887	-21978.4
1888	-21983.3
1889	-21984.1
1890	-21988.5
1891	-21988.3
1892	-21993.2
1893	-21994.9
1894	-21998.2
1895	-22000
1896	-22002.9
1897	-22006.6
1898	-22006.6
1899	-22007.1
1900	-22010.9
1901	-22008
1902	-22011.8
1903	-22011
1904	-22016.1
1905	-22013.6
1906	-22016.9
1907	-22023.4
1908	-22023.5
1909	-22024.9
1910	-22025.4
1911	-22026.4
1912	-22028.9
1913	-22031.6
1914	-22032.6
1915	-22032.2
1916	-22033.9
1917	-22035.8
1918	-22035.3
1919	-22036.6
1920	-22037.2
1921	-22038.7
1922	-22040.4
1923	-22042.7
1924	-22042.3
1925	-22044.1
1926	-22044
1927	-22045.3
1928	-22047.2
1929	-22046
1930	-22046.7
1931	-22046
1932	-22046.9
1933	-22049.7
1934	-22048.5
1935	-22050.8
1936	-22050.8
1937	-22052.4
1938	-22052.9
1939	-22052.9
1940	-22056
1941	-22055.4
1942	-22058.2
1943	-22060.1
1944	-22058
1945	-22059.9
1946	-22064.2
1947	-22061.4
1948	-22063.2
1949	-22064.4
1950	-22059.6
1951	-22064.1
1952	-22063
1953	-22063.6
1954	-22065.6
1955	-22066.7
1956	-22067.3
1957	-22075.4
1958	-22077.6
1959	-22076.9
1960	-22074.9
1961	-22077.9
1962	-22079.4
1963	-22082.3
1964	-22085.7
1965	-22085.1
1966	-22086.6
1967	-22091.4
1968	-22090.5
1969	-22091.9
1970	-22090.4
1971	-22093.7
1972	-22091.6
1973	-22091.7
1974	-22094.6
1975	-22094.7
1976	-22098.2
1977	-22099.5
1978	-22099
1979	-22099.8
1980	-22099.7
1981	-22103.7
1982	-22101.8
1983	-22104.8
1984	-22105.6
1985	-22106.7
1986	-22108.4
1987	-22110.2
1988	-22109.6
1989	-22112.9
1990	-22112.7
1991	-22115.4
1992	-22116.9
1993	-22114.7
1994	-22115.2
1995	-22127.5
1996	-22131.5
1997	-22137.8
1998	-22134.1
1999	-22137.7
[truncated: 2,001 more rows]
