# Supplementary material for: Crystalline covalent organic polymer as an effective zincophilic protective layer to boost the performance of aqueous zinc-ion batteries
Source: Chem Sci. 2026 Mar 6;17(17):8692–700. doi: 10.1039/d5sc08630b (PMC12974599; doi:10.1039/d5sc08630b)
Supplement: SC-017-D5SC08630B-s004 [file SC-017-D5SC08630B-s004.csv]

time /s	I /uA
1	-72.733
2	-82.729
3	-89.448
4	-95.325
5	-101.177
6	-107.882
7	-115.97
8	-124.785
9	-133.954
10	-143.446
11	-153.202
12	-163.349
13	-173.726
14	-184.069
15	-194.187
16	-203.847
17	-213.826
18	-224.253
19	-234.266
20	-244.492
21	-254.988
22	-265.548
23	-276.759
24	-288.537
25	-300.884
26	-313.487
27	-326.929
28	-340.97
29	-355.474
30	-370.365
31	-386.908
32	-402.419
33	-418.649
34	-436.331
35	-455.182
36	-473.222
37	-491.26
38	-509.732
39	-528.21
40	-546.478
41	-566.165
42	-586.096
43	-605.264
44	-624.55
45	-642.927
46	-661.58
47	-680.267
48	-698.845
49	-716.992
50	-735.893
51	-754.631
52	-773.121
53	-791.587
54	-809.822
55	-827.693
56	-845.028
57	-862.689
58	-879.862
59	-898.157
60	-915.364
61	-932.332
62	-948.702
63	-965.138
64	-982.459
65	-999.315
66	-1015.88
67	-1032.08
68	-1048.17
69	-1064.38
70	-1080.31
71	-1095.5
72	-1110.99
73	-1126.91
74	-1142.34
75	-1158.13
76	-1174.29
77	-1190.13
78	-1206.12
79	-1221.31
80	-1236.49
81	-1252.55
82	-1268.21
83	-1284.52
84	-1301.03
85	-1316.63
86	-1332.46
87	-1348.44
88	-1364.19
89	-1379.92
90	-1396.54
91	-1413.31
92	-1430.09
93	-1446.77
94	-1463.19
95	-1479.71
96	-1495.93
97	-1511.83
98	-1528.58
99	-1545.13
100	-1561.57
101	-1577.83
102	-1594.43
103	-1610.64
104	-1627.14
105	-1643.55
106	-1659.97
107	-1676.42
108	-1693
109	-1709.73
110	-1726.07
111	-1743.12
112	-1759.75
113	-1776.02
114	-1792.67
115	-1809.09
116	-1826.68
117	-1844.02
118	-1861.26
119	-1878.35
120	-1895.17
121	-1911.6
122	-1927.87
123	-1944.08
124	-1960.91
125	-1977.79
126	-1993.74
127	-2010.07
128	-2025.7
129	-2041.71
130	-2057.59
131	-2074.04
132	-2090.35
133	-2105.94
134	-2122.67
135	-2138.35
136	-2154.44
137	-2170.64
138	-2187.38
139	-2204.12
140	-2219.93
141	-2235.35
142	-2250.71
143	-2267.11
144	-2282.55
145	-2297.75
146	-2313.5
147	-2328.76
148	-2344.48
149	-2360.05
150	-2375.23
151	-2390.94
152	-2406.56
153	-2422.03
154	-2437.16
155	-2453
156	-2467.75
157	-2483.6
158	-2499.11
159	-2514.7
160	-2534.51
161	-2548.18
162	-2562.78
163	-2577.39
164	-2592.02
165	-2606.69
166	-2621.79
167	-2636.48
168	-2650.37
169	-2664.86
170	-2678.4
171	-2693.19
172	-2707.88
173	-2722.74
174	-2738.72
175	-2753.17
176	-2768.07
177	-2784.16
178	-2798.46
179	-2813.16
180	-2828.42
181	-2843.97
182	-2859.42
183	-2874.09
184	-2889.99
185	-2904.96
186	-2920.2
187	-2934.96
188	-2950.82
189	-2967.19
190	-2982.89
191	-2998.97
192	-3014.99
193	-3030.62
194	-3046.77
195	-3062.43
196	-3078.96
197	-3094.38
198	-3109.8
199	-3125.42
200	-3141.56
201	-3156.65
202	-3171.82
203	-3187.71
204	-3203.42
205	-3220.01
206	-3235.7
207	-3251.35
208	-3266.83
209	-3283.03
210	-3298.84
211	-3314.28
212	-3330.43
213	-3345.65
214	-3360.72
215	-3375.8
216	-3391.88
217	-3407.29
218	-3423.55
219	-3439.53
220	-3455.84
221	-3471.39
222	-3486.8
223	-3502.23
224	-3517.96
225	-3532.54
226	-3548.13
227	-3564.47
228	-3579.9
229	-3594.95
230	-3609.98
231	-3625.54
232	-3641.34
233	-3655.89
234	-3670.38
235	-3685.99
236	-3700.84
237	-3716.43
238	-3733.03
239	-3747.68
240	-3762.42
241	-3777.33
242	-3792.75
243	-3807.06
244	-3821.51
245	-3836.17
246	-3851.73
247	-3865.01
248	-3880.68
249	-3894.78
250	-3909.15
251	-3923.56
252	-3938.49
253	-3953.04
254	-3966.03
255	-3980.47
256	-3994.9
257	-4008.36
258	-4023.22
259	-4038.19
260	-4052.65
261	-4066.78
262	-4080.46
263	-4094.52
264	-4108.8
265	-4122.83
266	-4136.79
267	-4151.25
268	-4164.87
269	-4179.21
270	-4193.21
271	-4207.71
272	-4222.27
273	-4235.86
274	-4249.09
275	-4263.55
276	-4277.01
277	-4291.71
278	-4305.97
279	-4319.65
280	-4334.08
281	-4347.88
282	-4362.09
283	-4376.05
284	-4389.85
285	-4403.19
286	-4417.33
287	-4431.14
288	-4444.72
289	-4458.16
290	-4472.22
291	-4486.11
292	-4499.22
293	-4513.17
294	-4527.12
295	-4541.58
296	-4554.81
297	-4569.16
298	-4582.5
299	-4595.65
300	-4609.06
301	-4622.37
302	-4635.59
303	-4649.21
304	-4662.55
305	-4677.21
306	-4690.42
307	-4703.63
308	-4716.64
309	-4729.74
310	-4743.05
311	-4756.14
312	-4770.17
313	-4782.82
314	-4795.77
315	-4808.54
316	-4822.29
317	-4835.27
318	-4848.38
319	-4860.93
320	-4874.26
321	-4888.14
322	-4902.5
323	-4914.89
324	-4928.64
325	-4941.75
326	-4954.91
327	-4968.75
328	-4981.16
329	-4993.96
330	-5007.16
331	-5019.41
332	-5032.33
333	-5045.06
334	-5058.06
335	-5071.56
336	-5084.68
337	-5097.62
338	-5110.54
339	-5123.19
340	-5135.86
341	-5148.73
342	-5161.52
343	-5174.1
344	-5186.89
345	-5198.92
346	-5210.57
347	-5224.53
348	-5236.89
349	-5249.41
350	-5262.65
351	-5274.79
352	-5287.42
353	-5299.66
354	-5312.5
355	-5324.82
356	-5337.43
357	-5348.98
358	-5360.79
359	-5372.92
360	-5385.85
361	-5397.45
362	-5409.65
363	-5421.81
364	-5433.8
365	-5445.74
366	-5458.41
367	-5469.73
368	-5482.01
369	-5493.32
370	-5505.57
371	-5517.12
372	-5529.22
373	-5540.25
374	-5553.48
375	-5565.49
376	-5577.31
377	-5588.8
378	-5599.94
379	-5612.04
380	-5623.62
381	-5635.78
382	-5648.07
383	-5659.93
384	-5670.76
385	-5683.21
386	-5694.2
387	-5704.44
388	-5716.1
389	-5727.7
390	-5738.95
391	-5750.3
392	-5761.47
393	-5773.2
394	-5784.96
395	-5797.13
396	-5808.39
397	-5819.74
398	-5831.29
399	-5842.42
400	-5854.63
401	-5865.52
402	-5876.9
403	-5889.46
404	-5900.87
405	-5912.14
406	-5922.98
407	-5934.63
408	-5943.88
409	-5955.77
410	-5967.25
411	-5978.18
412	-5988.65
413	-5999.87
414	-6011.1
415	-6022.33
416	-6033.4
417	-6045.03
418	-6056.51
419	-6066.87
420	-6078.65
421	-6088.96
422	-6099.12
423	-6110.13
424	-6121.74
425	-6132.21
426	-6143.46
427	-6154.13
428	-6164.65
429	-6175.34
430	-6185.87
431	-6196.81
432	-6208.3
433	-6218.73
434	-6230.93
435	-6240.61
436	-6251.41
437	-6261.62
438	-6271.77
439	-6282.83
440	-6293.48
441	-6303.61
442	-6315.47
443	-6326.04
444	-6336.38
445	-6348.37
446	-6360.04
447	-6370.22
448	-6380.72
449	-6391.83
450	-6403.35
451	-6412.72
452	-6422.61
453	-6433.91
454	-6444.18
455	-6455.19
456	-6464.96
457	-6476.54
458	-6487.77
459	-6498.15
460	-6508.6
461	-6517.95
462	-6528.43
463	-6538.95
464	-6548.77
465	-6560.03
466	-6569.7
467	-6580.61
468	-6591.4
469	-6600.63
470	-6610.55
471	-6621.81
472	-6631.72
473	-6640.61
474	-6651.69
475	-6662.99
476	-6673.34
477	-6682.95
478	-6693.61
479	-6703.67
480	-6713.78
481	-6725.03
482	-6734.82
483	-6744.71
484	-6753.97
485	-6762.5
486	-6774.41
487	-6784.32
488	-6794.76
489	-6805.15
490	-6813.94
491	-6823.86
492	-6833.79
493	-6843.93
494	-6853.97
495	-6864.6
496	-6874.08
497	-6883.15
498	-6893.45
499	-6903.02
500	-6914
501	-6923.07
502	-6933.61
503	-6944.53
504	-6953.74
505	-6963.97
506	-6973.38
507	-6982.94
508	-6993.44
509	-7003.31
510	-7013.47
511	-7023.74
512	-7033.86
513	-7043.06
514	-7052.94
515	-7062.48
516	-7071.34
517	-7082.26
518	-7091.64
519	-7100.92
520	-7110.68
521	-7120.18
522	-7129.54
523	-7139.44
524	-7149.11
525	-7158.85
526	-7169.24
527	-7178.4
528	-7189.13
529	-7196.43
530	-7207.52
531	-7216.82
532	-7225.48
533	-7234.69
534	-7243.96
535	-7255.1
536	-7263.68
537	-7272.53
538	-7282.68
539	-7293.22
540	-7302.84
541	-7312.67
542	-7322.16
543	-7331.28
544	-7340.81
545	-7350.21
546	-7359.72
547	-7368.62
548	-7378.31
549	-7388.01
550	-7398.3
551	-7407.02
552	-7415.83
553	-7425.76
554	-7434.5
555	-7442.37
556	-7451.61
557	-7461.86
558	-7470.92
559	-7480.37
560	-7489.69
561	-7498.2
562	-7506.66
563	-7516.21
564	-7523.89
565	-7533.31
566	-7542.43
567	-7552.24
568	-7561.57
569	-7570.74
570	-7579
571	-7588.36
572	-7597.21
573	-7604.74
574	-7614.58
575	-7623.47
576	-7631.2
577	-7639.12
578	-7648.93
579	-7656.51
580	-7665.08
581	-7674.68
582	-7683.05
583	-7690.48
584	-7698.2
585	-7707.36
586	-7716.13
587	-7724.94
588	-7733.21
589	-7741.02
590	-7748.9
591	-7757.71
592	-7764.99
593	-7773.45
594	-7781.73
595	-7789.83
596	-7799.1
597	-7805.83
598	-7815.04
599	-7824.27
600	-7832.16
601	-7839.71
602	-7848.23
603	-7857.29
604	-7864.97
605	-7873.29
606	-7879.79
607	-7889.3
608	-7897.44
609	-7904.73
610	-7913.21
611	-7921.97
612	-7930.44
613	-7937.83
614	-7944.9
615	-7952.57
616	-7963.36
617	-7970.09
618	-7978.15
619	-7986.11
620	-7994.86
621	-8001.06
622	-8007.81
623	-8015.98
624	-8025.02
625	-8033.06
626	-8041.85
627	-8052.2
628	-8061.84
629	-8069.09
630	-8077.46
631	-8086.35
632	-8093.82
633	-8100.79
634	-8108.94
635	-8118.19
636	-8125.49
637	-8132.64
638	-8141.19
639	-8149.89
640	-8155.95
641	-8165.08
642	-8171.4
643	-8180.09
644	-8189.42
645	-8195.35
646	-8202.82
647	-8210.03
648	-8217.2
649	-8224.71
650	-8233.19
651	-8241.22
652	-8247.77
653	-8255.49
654	-8264.15
655	-8272.71
656	-8280.34
657	-8288.99
658	-8295.99
659	-8302.62
660	-8310.55
661	-8319.05
662	-8326.52
663	-8334.06
664	-8341.96
665	-8349.26
666	-8357.95
667	-8364.02
668	-8372.2
669	-8380.49
670	-8387.66
671	-8394.44
672	-8403.62
673	-8410.49
674	-8417.55
675	-8425.25
676	-8432.68
677	-8439.95
678	-8448.05
679	-8455.53
680	-8464.57
681	-8471.96
682	-8478.91
683	-8488.08
684	-8494.93
685	-8501.8
686	-8510.65
687	-8518.99
688	-8526.36
689	-8532.95
690	-8542.41
691	-8549.48
692	-8557.31
693	-8566.6
694	-8575.2
695	-8582.42
696	-8588.86
697	-8597.86
698	-8604.5
699	-8612.06
700	-8619.66
701	-8627.6
702	-8634.39
703	-8641.81
704	-8650.38
705	-8658.64
706	-8665.89
707	-8672.24
708	-8682.08
709	-8688
710	-8694.54
711	-8704.09
712	-8711.2
713	-8718.54
714	-8725.52
715	-8733.61
716	-8740.61
717	-8747.55
718	-8755.17
719	-8761.99
720	-8770.02
721	-8777.37
722	-8784.61
723	-8792.29
724	-8799.5
725	-8805.75
726	-8814.83
727	-8822.35
728	-8829.77
729	-8837.74
730	-8844.87
731	-8852.53
732	-8859.66
733	-8868.73
734	-8875.57
735	-8882.32
736	-8889.45
737	-8897.04
738	-8904.91
739	-8912.19
740	-8919.28
741	-8927.39
742	-8933.93
743	-8943.12
744	-8949.91
745	-8958.58
746	-8965.82
747	-8973.28
748	-8981.25
749	-8986.97
750	-8996.43
751	-9004.94
752	-9011.64
753	-9017.98
754	-9026.41
755	-9034.55
756	-9040.67
757	-9047.8
758	-9055.08
759	-9062.08
760	-9071.7
761	-9080
762	-9087.38
763	-9094.82
764	-9099.98
765	-9109.9
766	-9116.79
767	-9130.78
768	-10177.8
769	-11557.9
770	-38824.5
771	-12425.9
772	-62794.2
773	-90610.8
774	-99057.9
775	-102895
776	-106185
777	-107920
778	-109598
779	-110650
780	-111732
781	-112409
782	-112928
783	-113413
784	-113879
785	-114260
786	-114686
787	-115027
788	-115315
789	-115551
790	-115814
791	-116023
792	-116187
793	-116326
794	-116443
795	-116565
796	-116716
797	-116871
798	-116997
799	-117111
800	-117234
801	-117364
802	-117493
803	-117633
804	-117768
805	-117913
806	-118048
807	-118182
808	-118335
809	-118491
810	-118636
811	-118759
812	-118889
813	-119130
814	-119280
815	-119411
816	-119608
817	-120405
818	-121797
819	-122980
820	-124307
821	-125237
822	-125978
823	-127309
824	-128790
825	-130501
826	-131406
827	-132091
828	-133179
829	-134020
830	-134513
831	-134996
832	-135627
833	-136005
834	-136394
835	-136749
836	-137020
837	-137238
838	-137466
839	-137745
840	-138039
841	-138467
842	-138884
843	-139227
844	-139603
845	-139819
846	-140104
847	-140334
848	-140534
849	-140710
850	-140959
851	-141131
852	-141294
853	-141453
854	-141680
855	-141872
856	-142073
857	-142279
858	-142455
859	-142600
860	-142727
861	-142817
862	-142927
863	-143081
864	-143224
865	-143321
866	-143445
867	-143564
868	-143657
869	-143753
870	-143844
871	-143930
872	-144016
873	-144094
874	-144172
875	-144256
876	-144413
877	-144498
878	-144575
879	-144651
880	-144766
881	-144848
882	-144921
883	-144998
884	-145094
885	-145173
886	-145311
887	-145388
888	-145464
889	-145538
890	-145606
891	-145694
892	-145759
893	-145821
894	-145894
895	-145970
896	-146014
897	-146099
898	-146143
899	-146215
900	-146311
901	-146410
902	-146530
903	-146629
904	-146748
905	-146833
906	-146913
907	-146967
908	-147025
909	-147090
910	-147138
911	-147185
912	-147232
913	-147285
914	-147322
915	-147358
916	-147427
917	-147479
918	-147526
919	-147566
920	-147603
921	-147618
922	-147657
923	-147689
924	-147721
925	-147758
926	-147796
927	-147809
928	-147828
929	-147863
930	-147914
931	-147941
932	-147964
933	-148005
934	-148030
935	-148058
936	-148095
937	-148129
938	-148137
939	-148161
940	-148179
941	-148237
942	-148291
943	-148327
944	-148364
945	-148381
946	-148411
947	-148430
948	-148429
949	-148446
950	-148468
951	-148471
952	-148474
953	-148483
954	-148481
955	-148487
956	-148491
957	-148493
958	-148500
959	-148509
960	-148522
961	-148515
962	-148550
963	-148549
964	-148558
965	-148574
966	-148587
967	-148577
968	-148574
969	-148599
970	-148582
971	-148607
972	-148628
973	-148636
974	-148613
975	-148583
976	-148559
977	-148573
978	-148571
979	-148563
980	-148585
981	-148599
982	-148596
983	-148628
984	-148640
985	-148636
986	-148641
987	-148641
988	-149188
989	-149430
990	-149552
991	-149623
992	-149693
993	-149814
994	-149912
995	-150014
996	-150061
997	-150133
998	-150198
999	-150257
1000	-150293
1001	-150350
1002	-150377
1003	-150418
1004	-150452
1005	-150535
1006	-150618
1007	-150685
1008	-150747
1009	-150797
1010	-150820
1011	-150871
1012	-150893
1013	-150942
1014	-150962
1015	-150988
1016	-151001
1017	-151009
1018	-151021
1019	-151038
1020	-151063
1021	-151069
1022	-151071
1023	-151064
1024	-151068
1025	-151071
1026	-151085
1027	-151101
1028	-151111
1029	-151119
1030	-151137
1031	-151153
1032	-151155
1033	-151180
1034	-151209
1035	-151214
1036	-151218
1037	-151238
1038	-151260
1039	-151281
1040	-151290
1041	-151304
1042	-151315
1043	-151335
1044	-151332
1045	-151374
1046	-151389
1047	-151398
1048	-151413
1049	-151447
1050	-151469
1051	-151509
1052	-151540
1053	-151554
1054	-151571
1055	-151579
1056	-151592
1057	-151610
1058	-151631
1059	-151643
1060	-151649
1061	-151669
1062	-151666
1063	-151671
1064	-151686
1065	-151697
1066	-151702
1067	-151714
1068	-151724
1069	-151732
1070	-151751
1071	-151757
1072	-151755
1073	-151764
1074	-151767
1075	-151782
1076	-151786
1077	-151790
1078	-151801
1079	-151819
1080	-151822
1081	-151826
1082	-151836
1083	-151852
1084	-151857
1085	-151872
1086	-151873
1087	-151888
1088	-151901
1089	-151908
1090	-151916
1091	-151918
1092	-151931
1093	-151944
1094	-151952
1095	-151996
1096	-152028
1097	-152052
1098	-152070
1099	-152083
1100	-152103
1101	-152102
1102	-152116
1103	-152126
1104	-152141
1105	-152155
1106	-152150
1107	-152154
1108	-152164
1109	-152177
1110	-152220
1111	-152277
1112	-152314
1113	-152352
1114	-152386
1115	-152409
1116	-152447
1117	-152467
1118	-152490
1119	-152508
1120	-152521
1121	-152539
1122	-152552
1123	-152552
1124	-152563
1125	-152573
1126	-152573
1127	-152583
1128	-152597
1129	-152612
1130	-152626
1131	-152623
1132	-152634
1133	-152642
1134	-152650
1135	-152652
1136	-152671
1137	-152675
1138	-152684
1139	-152698
1140	-152726
1141	-152745
1142	-152768
1143	-152774
1144	-152788
1145	-152803
1146	-152814
1147	-152819
1148	-152829
1149	-152845
1150	-152851
1151	-152863
1152	-152866
1153	-152875
1154	-152885
1155	-152918
1156	-153071
1157	-153106
1158	-153115
1159	-153126
1160	-153156
1161	-153184
1162	-153193
1163	-153212
1164	-153228
1165	-153234
1166	-153255
1167	-153264
1168	-153269
1169	-153276
1170	-153292
1171	-153298
1172	-153304
1173	-153309
1174	-153328
1175	-153324
1176	-153336
1177	-153343
1178	-153352
1179	-153360
1180	-153366
1181	-153393
1182	-153399
1183	-153405
1184	-153414
1185	-153422
1186	-153438
1187	-153439
1188	-153454
1189	-153461
1190	-153469
1191	-153474
1192	-153490
1193	-153495
1194	-153499
1195	-153503
1196	-153510
1197	-153522
1198	-153521
1199	-153523
1200	-153535
1201	-153546
1202	-153547
1203	-153560
1204	-153563
1205	-153565
1206	-153578
1207	-153583
1208	-153583
1209	-153601
1210	-153621
1211	-153606
1212	-153617
1213	-153610
1214	-153626
1215	-153635
1216	-153646
1217	-153652
1218	-153665
1219	-153669
1220	-153673
1221	-153674
1222	-153686
1223	-153683
1224	-153690
1225	-153702
1226	-153705
1227	-153706
1228	-153716
1229	-153720
1230	-153735
1231	-153738
1232	-153743
1233	-153743
1234	-153745
1235	-153757
1236	-153788
1237	-153811
1238	-153816
1239	-153835
1240	-153832
1241	-153838
1242	-153858
1243	-153853
1244	-153856
1245	-153864
1246	-153874
1247	-153868
1248	-153875
1249	-153891
1250	-153890
1251	-153888
1252	-153892
1253	-153902
1254	-153906
1255	-153913
1256	-153919
1257	-153928
1258	-153938
1259	-153934
1260	-153936
1261	-153940
1262	-153950
1263	-153937
1264	-153951
1265	-153938
1266	-153946
1267	-153948
1268	-153944
1269	-153956
1270	-153971
1271	-153960
1272	-153966
1273	-153971
1274	-153971
1275	-153958
1276	-153961
1277	-153983
1278	-153982
1279	-153992
1280	-154004
1281	-153997
1282	-154014
1283	-154013
1284	-154009
1285	-154020
1286	-154018
1287	-154026
1288	-154030
1289	-154028
1290	-154025
1291	-154025
1292	-154045
1293	-154039
1294	-154044
1295	-154053
1296	-154059
1297	-154060
1298	-154059
1299	-154064
1300	-154073
1301	-154092
1302	-154121
1303	-154133
1304	-154147
1305	-154161
1306	-154166
1307	-154176
1308	-154194
1309	-154206
1310	-154217
1311	-154228
1312	-154245
1313	-154242
1314	-154253
1315	-154250
1316	-154263
1317	-154260
1318	-154269
1319	-154271
1320	-154290
1321	-154285
1322	-154294
1323	-154299
1324	-154293
1325	-154306
1326	-154314
1327	-154320
1328	-154337
1329	-154321
1330	-154345
1331	-155362
1332	-156001
1333	-156401
1334	-156736
1335	-157015
1336	-157194
1337	-157272
1338	-157338
1339	-157405
1340	-157484
1341	-157530
1342	-157601
1343	-157628
1344	-157672
1345	-157720
1346	-157757
1347	-157836
1348	-157898
1349	-157952
1350	-157993
1351	-158030
1352	-158074
1353	-158093
1354	-158117
1355	-158146
1356	-158190
1357	-158212
1358	-158229
1359	-158245
1360	-158268
1361	-158298
1362	-158325
1363	-158339
1364	-158377
1365	-158393
1366	-158412
1367	-158425
1368	-158455
1369	-158464
1370	-158488
1371	-158488
1372	-158511
1373	-158527
1374	-158543
1375	-158556
1376	-158577
1377	-158603
1378	-158615
1379	-158625
1380	-158636
1381	-158662
1382	-158679
1383	-158703
1384	-158716
1385	-158729
1386	-158740
1387	-158764
1388	-158784
1389	-158786
1390	-158797
1391	-158793
1392	-158820
1393	-158827
1394	-158835
1395	-158848
1396	-158869
1397	-158870
1398	-158888
1399	-158899
1400	-158921
1401	-158932
1402	-158934
1403	-158946
1404	-158963
1405	-158972
1406	-158992
1407	-158992
1408	-159018
1409	-159028
1410	-159042
1411	-159058
1412	-159079
1413	-159117
1414	-159138
1415	-159159
1416	-159163
1417	-159194
1418	-159210
1419	-159219
1420	-159253
1421	-159269
1422	-159297
1423	-159314
1424	-159330
1425	-159353
1426	-159375
1427	-159395
1428	-159394
1429	-159407
1430	-159429
1431	-159439
1432	-159458
1433	-159466
1434	-159480
1435	-159494
1436	-159514
1437	-159519
1438	-159519
1439	-159553
1440	-159558
1441	-159566
1442	-159574
1443	-159600
1444	-159615
1445	-159610
1446	-159629
1447	-159640
1448	-159646
1449	-159665
1450	-159676
1451	-159676
1452	-159670
1453	-159695
1454	-159694
1455	-159690
1456	-159708
1457	-159711
1458	-159724
1459	-159737
1460	-159754
1461	-159762
1462	-159769
1463	-159792
1464	-159790
1465	-159785
1466	-159797
1467	-159813
1468	-159821
1469	-159828
1470	-159848
1471	-159854
1472	-159855
1473	-159872
1474	-159895
1475	-159905
1476	-159920
1477	-159933
1478	-159947
1479	-159966
1480	-159972
1481	-159986
1482	-159999
1483	-160017
1484	-160033
1485	-160080
1486	-160107
1487	-160122
1488	-160144
1489	-160142
1490	-160161
1491	-160177
1492	-160216
1493	-160239
1494	-160261
1495	-160276
1496	-160298
1497	-160313
1498	-160331
1499	-160342
1500	-160355
1501	-160391
1502	-160417
1503	-160427
1504	-160439
1505	-160457
1506	-160462
1507	-160478
1508	-160498
1509	-160517
1510	-160527
1511	-160535
1512	-160551
1513	-160565
1514	-160590
1515	-160605
1516	-160613
1517	-160634
1518	-160652
1519	-160705
1520	-160975
1521	-161068
1522	-161117
1523	-161168
1524	-161221
1525	-161251
1526	-161308
1527	-161350
1528	-161417
1529	-161472
1530	-161499
1531	-161540
1532	-161578
1533	-161616
1534	-161651
1535	-161680
1536	-161715
1537	-161738
1538	-161775
1539	-161801
1540	-161833
1541	-161849
1542	-161888
1543	-161919
1544	-161930
1545	-161965
1546	-161998
1547	-162013
1548	-162049
1549	-162075
1550	-162094
1551	-162119
1552	-162142
1553	-162168
1554	-162224
1555	-162270
1556	-162305
1557	-162328
1558	-162374
1559	-162409
1560	-162452
1561	-162502
1562	-162532
1563	-162586
1564	-162629
1565	-162660
1566	-162705
1567	-162728
1568	-162753
1569	-162781
1570	-162815
1571	-162863
1572	-162900
1573	-162930
1574	-162974
1575	-163009
1576	-163038
1577	-163068
1578	-163108
1579	-163145
1580	-163174
1581	-163214
1582	-163247
1583	-163273
1584	-163287
1585	-163305
1586	-163335
1587	-163349
1588	-163389
1589	-163403
1590	-163429
1591	-163457
1592	-163488
1593	-163511
1594	-163524
1595	-163548
1596	-163585
1597	-163600
1598	-163637
1599	-163658
1600	-163681
1601	-163707
1602	-163740
1603	-163764
1604	-163808
1605	-163831
1606	-163852
1607	-164158
1608	-164424
1609	-164629
1610	-164715
1611	-164770
1612	-164834
1613	-164887
1614	-164935
1615	-164983
1616	-165027
1617	-165072
1618	-165100
1619	-165140
1620	-165173
1621	-165202
1622	-165229
1623	-165247
1624	-165277
1625	-165318
1626	-165355
1627	-165390
1628	-165423
1629	-165445
1630	-165462
1631	-165485
1632	-165511
1633	-165545
1634	-165561
1635	-165579
1636	-165601
1637	-165618
1638	-165646
1639	-165665
1640	-165690
1641	-165693
1642	-165718
1643	-165737
1644	-165753
1645	-165787
1646	-165811
1647	-165819
1648	-165841
1649	-165867
1650	-165887
1651	-165907
1652	-165925
1653	-165949
1654	-165960
1655	-166000
1656	-166022
1657	-166058
1658	-166086
1659	-166125
1660	-166156
1661	-166179
1662	-166222
1663	-166263
1664	-166275
1665	-166310
1666	-166325
1667	-166358
1668	-166383
1669	-166423
1670	-166459
1671	-166492
1672	-166516
1673	-166539
1674	-166568
1675	-166594
1676	-166615
1677	-166642
1678	-166666
1679	-166686
1680	-166710
1681	-166731
1682	-166762
1683	-166792
1684	-166827
1685	-166848
1686	-166897
1687	-166939
1688	-166966
1689	-167000
1690	-167010
1691	-167040
1692	-167070
1693	-167095
1694	-167124
1695	-167138
1696	-167174
1697	-167232
1698	-167260
1699	-167281
1700	-167311
1701	-167334
1702	-167368
1703	-167420
1704	-167468
1705	-167504
1706	-167539
1707	-167561
1708	-167578
1709	-167604
1710	-167632
1711	-167649
1712	-167665
1713	-167703
1714	-167719
1715	-167741
1716	-167769
1717	-167795
1718	-167805
1719	-167826
1720	-167862
1721	-167891
1722	-167906
1723	-167916
1724	-167941
1725	-167961
1726	-167972
1727	-168004
1728	-168016
1729	-168047
1730	-168061
1731	-168092
1732	-168119
1733	-168141
1734	-168145
1735	-168184
1736	-168217
1737	-168234
1738	-168277
1739	-168300
1740	-168325
1741	-168350
1742	-168381
1743	-168387
1744	-168414
1745	-168439
1746	-168478
1747	-168515
1748	-168530
1749	-168563
1750	-168579
1751	-168598
1752	-168617
1753	-168651
1754	-168683
1755	-168705
1756	-168711
1757	-168730
1758	-168748
1759	-168774
1760	-168798
1761	-168820
1762	-168847
1763	-168881
1764	-168905
1765	-168938
1766	-168970
1767	-168987
1768	-169019
1769	-169047
1770	-169072
1771	-169103
1772	-169169
1773	-169195
1774	-169241
1775	-169281
1776	-169317
1777	-169356
1778	-169406
1779	-169453
1780	-169493
1781	-169538
1782	-169582
1783	-169629
1784	-169676
1785	-169740
1786	-169786
1787	-169835
1788	-169882
1789	-169921
1790	-169965
1791	-170019
1792	-170064
1793	-170121
1794	-170197
1795	-170259
1796	-170327
1797	-170392
1798	-170444
1799	-170506
1800	-170549
1801	-170624
1802	-170699
1803	-170745
1804	-170807
1805	-170847
1806	-170892
1807	-170950
1808	-171007
1809	-171056
1810	-171116
1811	-171162
1812	-171211
1813	-171271
1814	-171326
1815	-171371
1816	-171415
1817	-171491
1818	-171547
1819	-171611
1820	-171666
1821	-171738
1822	-171796
1823	-171849
1824	-171895
1825	-171938
1826	-171999
1827	-172049
1828	-172099
1829	-172166
1830	-172218
1831	-172275
1832	-172318
1833	-172345
1834	-172412
1835	-172467
1836	-172526
1837	-172573
1838	-172628
1839	-172679
1840	-172737
1841	-172775
1842	-172845
1843	-172895
1844	-172952
1845	-173039
1846	-173135
1847	-173199
1848	-173259
1849	-173329
1850	-173383
1851	-173447
1852	-173506
1853	-173586
1854	-173653
1855	-173727
1856	-173789
1857	-173869
1858	-173931
1859	-174001
1860	-174079
1861	-174156
1862	-174255
1863	-174347
1864	-174423
1865	-174493
1866	-174591
1867	-174664
1868	-174748
1869	-174824
1870	-174924
1871	-175025
1872	-175156
1873	-175271
1874	-175400
1875	-175508
1876	-175607
1877	-175713
1878	-175835
1879	-175949
1880	-176077
1881	-176217
1882	-176326
1883	-176452
1884	-176550
1885	-176661
1886	-176762
1887	-176854
1888	-176972
1889	-177081
1890	-177206
1891	-177307
1892	-177423
1893	-177556
1894	-177670
1895	-177778
1896	-177911
1897	-178018
1898	-178145
1899	-178262
1900	-178371
1901	-178493
1902	-178607
1903	-178705
1904	-178835
1905	-178978
1906	-179093
1907	-179203
1908	-179328
1909	-179445
1910	-179569
1911	-179701
1912	-179803
1913	-179916
1914	-180035
1915	-180143
1916	-180255
1917	-180372
1918	-180509
1919	-180633
1920	-180750
1921	-180908
1922	-181038
1923	-181142
1924	-181249
1925	-181349
1926	-181452
1927	-181564
1928	-181667
1929	-181776
1930	-181892
1931	-182012
1932	-182126
1933	-182233
1934	-182338
1935	-182437
1936	-182551
1937	-182658
1938	-182793
1939	-182920
1940	-183040
1941	-183142
1942	-183295
1943	-183399
1944	-183516
1945	-183627
1946	-183751
1947	-183867
1948	-184011
1949	-184144
1950	-184260
1951	-184392
1952	-184536
1953	-184679
1954	-184824
1955	-184964
1956	-185114
1957	-185256
1958	-185393
1959	-185526
1960	-185653
1961	-185785
1962	-185928
1963	-186086
1964	-186237
1965	-186385
1966	-186552
1967	-186700
1968	-186866
1969	-187021
1970	-187180
1971	-187332
1972	-187492
1973	-187633
1974	-187764
1975	-187881
1976	-187986
1977	-188112
1978	-188222
1979	-188334
1980	-188444
1981	-188552
1982	-188648
1983	-188766
1984	-188860
1985	-188956
1986	-189035
1987	-189125
1988	-189207
1989	-189296
1990	-189383
1991	-189451
1992	-189510
1993	-189582
1994	-189655
1995	-189731
1996	-189782
1997	-189855
1998	-189921
1999	-189983
[truncated: 2,001 more rows]
